# Supplementary material for: A functional variant in miR-155 regulation region contributes to lung cancer risk and survival
Source: Oncotarget. 2015 Oct 29;6(40):42781–92. doi: 10.18632/oncotarget.5840 (PMC4767470; doi:10.18632/oncotarget.5840)
Supplement: Supplementary file 2 [file oncotarget-06-42781-s002.xlsx]

## Sheet: Sheet1
Targets	Experiments	P a	Fold change a	r b	P b
ABCC4	Proteomics	0.002129	-0.084	-0.129	0.008271
ACTR2	Reporter assay;Other	7.79e-06	0.025	0.139	0.004275
ADH5	Proteomics	0.0001525	-0.037	-0.114	0.01936
AGL	Proteomics	0.01489	0.026	-0.079	0.1047
AGRN	Proteomics	0.003248	0.038	-0.063	0.1952
AGTR1	radioreceptor binding assays//activity assay//Luciferase activity assay	2.44e-20	-0.622	-0.011	0.8209
AIFM1	Proteomics	1.33e-15	0.092	-0.119	0.0148
AIMP1	Proteomics	0.0003551	0.024	-0.087	0.07626
AKR7A2	Proteomics	0.01174	0.023	-0.175	0.0003272
ALDH1A2	Proteomics	1.08e-14	-0.522	0.102	0.03626
ALDH3A2	Proteomics	6.12e-05	-0.08	-0.253	1.545e-07
ANAPC16	Reporter assay;Other	9.27e-09	-0.06	-0.113	0.02099
ANKFY1	pSILAC//Proteomics;Other	4.1e-09	-0.056	0.005	0.9219
ANPEP	Proteomics	0.00079	-0.129	0.205	2.362e-05
ANXA2	Proteomics	0.0001946	-0.038	0.142	0.003611
APC	Luciferase reporter assay//Western blot	4.53e-13	-0.084	-0.041	0.407
ARFIP1	pSILAC//Proteomics	0.009896	0.02	-0.116	0.01733
ARFIP2	pSILAC//Proteomics;Other	9.63e-05	0.041	-0.077	0.1155
ARGLU1	Proteomics	8.81e-07	-0.086	0.105	0.03198
ARL15	Proteomics	3.16e-05	-0.067	-0.005	0.9254
ARL6IP5	Proteomics	0.01058	-0.029	0.285	3.046e-09
ARL8B	Proteomics	2.15e-07	-0.038	-0.054	0.2671
ARMC2	Reporter assay;Other	1.44e-07	-0.217	0.085	0.083
ARPC3	Reporter assay;Other	0.02095	0.018	0.097	0.04746
ASB6	Proteomics	1.16e-05	0.035	0.054	0.2702
ASNS	Proteomics	2.69e-17	0.2	0.088	0.0707
ASPH	Proteomics	1.71e-05	0.073	0.092	0.05967
ATAD2	Proteomics	1.38e-13	0.227	0.07	0.152
ATL2	Proteomics	4.13e-06	0.057	-0.284	3.625e-09
ATP13A1	Proteomics	3.49e-07	0.056	0.019	0.6995
ATP6V1C1	pSILAC//Proteomics;Other	0.0006815	0.028	-0.023	0.6401
ATPAF1	Proteomics	0.005386	0.024	-0.165	0.0006973
AURKA	Proteomics	5.41e-20	0.403	0.059	0.2307
AURKB	Proteomics	2.79e-20	0.783	0.096	0.04874
AXL	Proteomics	2.72e-08	-0.132	0.296	7.463e-10
B4GALT1	Proteomics	8.23e-07	0.052	-0.011	0.8201
BACH1		0.001109	-0.038	0.085	0.08198
BAG5	Proteomics	0.0001409	-0.028	-0.012	0.8015
BCL6	Luciferase reporter assay	1.46e-07	-0.07	0.028	0.5615
BCL7C	Proteomics	0.0002141	0.039	-0.051	0.2944
BCORL1	Other	1.13e-06	0.08	-0.233	1.459e-06
BET1	pSILAC//Proteomics;Other	1.18e-09	0.096	0.027	0.5827
BRI3BP	Proteomics	9.05e-17	0.265	0.006	0.9032
BRPF3	pSILAC	2.88e-11	0.083	-0.167	0.0006004
BUD31	Proteomics	1.35e-06	0.044	-0.024	0.6166
C10orf26	Reporter assay//Other	7.82e-05	-0.029	0.099	0.04259
C14orf1	Proteomics	0.002356	-0.034	-0.17	0.0004631
C16orf62	Proteomics	0.004207	0.02	-0.058	0.234
C17orf80	Reporter assay;Other	8.29e-08	0.054	-0.091	0.0631
C1orf103	Reporter assay//Other	1.59e-14	0.126	0.075	0.1251
C1orf77	Proteomics	2.07e-08	0.052	-0.122	0.01204
C2orf3	Other	0.005564	0.029	0.013	0.786
C3orf18	Reporter assay;Other	0.0006065	-0.069	-0.194	6.644e-05
C3orf26	Proteomics	1.03e-09	0.103	0.105	0.03108
C3orf58	pSILAC//Proteomics;Other	7.87e-12	-0.137	0.044	0.3688
C3orf64	Proteomics	9.42e-14	-0.11	0.12	0.01357
C6orf167	Proteomics	2.91e-08	0.136	0.091	0.06377
C9orf142	Proteomics	0.03277	0.024	0.11	0.02448
CAB39L	Proteomics	8.26e-19	-0.23	-0.101	0.03779
CALU	Proteomics	2.31e-16	0.126	0.034	0.4896
CARD10	Other	0.01202	0.054	-0.146	0.002647
CARD11	Reporter assay;Other	1.63e-12	0.265	0.223	4.217e-06
CARS	Proteomics	9.44e-12	0.072	0.129	0.00812
CAT	Proteomics	3.77e-25	-0.236	-0.062	0.2037
CBFB	pSILAC//Proteomics;Other	1.04e-11	0.062	0.073	0.1337
CCDC137	Proteomics	3.44e-14	0.13	0.017	0.7265
CCDC82	Reporter assay;Other	3.85e-06	-0.053	0.099	0.04344
CCL2	Proteomics	0.006335	-0.08	0.309	1.125e-10
CCR9	Proteomics	0.0007012	-0.496	0.311	6.682e-11
CCT2	Proteomics	3.65e-08	0.094	-0.066	0.177
CD36	Proteomics;Other	8.87e-24	-0.468	0.108	0.02632
CD3EAP	Proteomics	2.29e-05	0.059	0.093	0.05736
CD68	Western blot	4.31e-13	-0.148	0.412	0
CD81	Proteomics	3.44e-15	-0.092	0.101	0.03817
CDC42BPB	Proteomics	0.0215	-0.021	-0.2	3.884e-05
CDC73	Proteomics	1.08e-06	0.042	-0.209	1.621e-05
CDH13	Proteomics	3.75e-12	-0.289	-0.021	0.6617
CDH2	Proteomics	0.0008475	0.236	0.057	0.2397
CDH6	Proteomics	2.84e-07	-0.177	-0.094	0.05531
CDK2	Proteomics	8.06e-05	0.057	0.065	0.181
CDK4	Proteomics	1.27e-10	0.111	0.073	0.1333
CDK5	Proteomics	3.81e-12	0.121	-0.033	0.5052
CDK5RAP3	pSILAC	4.14e-07	0.062	0.034	0.4817
CDKN2A	Proteomics	1.45e-10	0.423	0.215	9.577e-06
CEBPB	Western blot//Luciferase activity assay	0.003882	-0.039	0.114	0.01915
CECR5	Proteomics	2.85e-07	0.062	-0.111	0.0231
CEP55	Proteomics	8.02e-22	0.59	0.129	0.008077
CFL2	Proteomics	3.06e-16	-0.19	0.205	2.466e-05
CHAF1A	pSILAC//Proteomics;Other	5.69e-11	0.145	0.12	0.01418
CHAF1B	Proteomics	4.46e-20	0.374	0.022	0.6594
CHD9	Reporter assay;Other	2.81e-05	-0.041	0.056	0.2499
CHRAC1	Proteomics	0.01975	0.018	0.006	0.9077
CIAO1	Proteomics	6.55e-11	0.028	-0.1	0.04026
CIAPIN1	Reporter assay;Other	4.43e-06	0.044	-0.028	0.5643
CISD2	Proteomics	4.39e-14	0.108	0.043	0.3765
CKAP5	Proteomics	1.56e-14	0.108	-0.046	0.3442
CLDN1	pSILAC//Proteomics;Other	0.003858	0.101	0.077	0.1143
CLGN	Proteomics	0.01661	0.157	-0.069	0.1609
CLIC4	Proteomics	4.29e-07	-0.062	0.164	0.0007247
CLINT1	Proteomics	0.003808	0.026	-0.012	0.8117
CLTC	Proteomics	9.97e-17	0.06	-0.16	0.0009843
CNNM3	Proteomics	0.001066	-0.032	-0.269	2.429e-08
COG2	Proteomics	1.84e-14	0.098	-0.276	1.02e-08
COPS3	Proteomics	0.002373	0.027	-0.072	0.1401
CORO1B	Proteomics	1.55e-08	0.053	-0.047	0.3368
CPD	Proteomics	3.51e-10	0.123	0.049	0.3184
CPT1A	Proteomics	1.06e-08	-0.08	-0.094	0.05349
CRAT	Proteomics	2.85e-05	0.042	0.047	0.3363
CSDA	Proteomics	0.0006333	-0.039	0.095	0.0507
CSE1L	Proteomics	1.98e-11	0.087	-0.04	0.4161
CSNK1A1	Luciferase reporter assay	2e-05	0.026	0.017	0.7344
CSNK1A1L	Proteomics	0.03866	0.196	-0.076	0.121
CTAGE5	Proteomics	0.002135	0.043	-0.032	0.5158
CTLA4	Microarray	5.75e-05	0.22	0.723	0
CTNNB1	pSILAC//Proteomics;Other	0.002346	0.026	-0.066	0.1739
CTNNBL1	Proteomics	0.02723	-0.013	0.136	0.005392
CTSA	Proteomics	3.72e-09	0.062	0.061	0.2084
CUL4B	pSILAC//Proteomics;Other	6.95e-11	0.054	-0.04	0.4112
CUTA	Proteomics	0.000131	0.037	-0.129	0.008047
CUX1	Microarray//qRT-PCR	0.02531	-0.023	0.007	0.8809
CYB5A	Proteomics	1.02e-12	-0.182	-0.056	0.2524
CYP2U1	Reporter assay;Other	2.06e-11	-0.145	0.149	0.002226
CYP51A1	pSILAC//Proteomics;Other	2.13e-14	-0.108	-0.133	0.006389
CYR61	Western blot	5.37e-08	-0.123	0.122	0.01242
CYTSB	Proteomics	2.65e-05	0.078	-0.063	0.198
DBN1	Proteomics	4.76e-12	0.155	-0.05	0.3026
DCAF7	pSILAC//Proteomics	0.008209	0.018	-0.026	0.59
DCI	Proteomics	0.03634	0.024	-0.154	0.001616
DCUN1D2	Reporter assay;Other	0.0001837	-0.059	-0.059	0.2276
DDB2	Proteomics	0.02643	-0.035	0.238	8.292e-07
DDRGK1	Proteomics	0.01885	-0.032	-0.143	0.003326
DDX10	Proteomics	9.4e-13	0.086	-0.031	0.531
DDX17	Proteomics	1.35e-06	-0.038	-0.032	0.5084
DEGS1	Proteomics	0.01668	-0.022	0.134	0.006166
DEK	Proteomics	1.34e-07	0.052	0.021	0.6669
DHCR24	Proteomics	1.16e-13	-0.11	-0.131	0.007375
DHX40	pSILAC//Proteomics	1.26e-07	0.052	-0.171	0.0004272
DMD	Proteomics	5.3e-12	-0.232	-0.118	0.01576
DNAJB1	pSILAC//Proteomics;Other	8.23e-09	-0.076	0.081	0.09638
DNAJC2	Proteomics	3.53e-16	0.119	0.053	0.2784
DNMT1	Proteomics	2.05e-10	0.106	0.182	0.0001785
DOCK4	Microarray	6.41e-19	-0.227	0.177	0.0002678
DPP7	pSILAC//Proteomics;Other	2.8e-05	-0.042	0.141	0.003701
DR1	Proteomics	0.003212	0.024	0.097	0.04713
DRAP1	Proteomics	8.27e-08	0.055	0.174	0.000339
DSG2	pSILAC//Proteomics;Other	6.21e-13	0.156	-0.059	0.2296
DYNC2H1	Proteomics	6.4e-10	-0.191	-0.019	0.6942
E2F2	Reporter assay;Other	1.61e-16	0.481	0.155	0.001483
EDEM3	pSILAC//Proteomics;Other	1.27e-08	0.066	-0.162	0.0008816
EDN1	Luciferase reporter assay	1.81e-12	-0.252	0.048	0.3233
EEF1A2	Proteomics	4.1e-16	1.053	-0.119	0.0143
EEF1E1	Proteomics	1.99e-10	0.116	-0.076	0.1223
EHD1	Microarray	1.4e-10	-0.093	0.306	1.8e-10
EIF2B2	Proteomics	1.26e-14	0.088	-0.056	0.2532
EIF2B5	Proteomics	1.83e-06	0.032	0.006	0.9054
EIF2C4	Reporter assay//Other	4.91e-10	-0.08	-0.076	0.1213
EIF3A	Proteomics	0.0002486	0.028	-0.149	0.00228
EIF3C	Proteomics	5.12e-05	0.207	0.026	0.5922
EIF3CL	Proteomics	9.15e-06	0.033	-0.119	0.01503
EIF3E	Proteomics	2.22e-05	0.045	-0.019	0.6914
EIF3J	Proteomics	0.003367	0.028	-0.088	0.07128
EIF4A1	Proteomics	6.38e-05	0.034	-0.069	0.1605
EIF4E2	Proteomics	3.98e-05	-0.023	0.064	0.1901
EML4	Proteomics	0.004103	0.031	0.019	0.6985
EPB41L2	Proteomics	1.33e-13	-0.159	0.332	3.806e-12
EPRS	Proteomics	8.13e-22	0.114	-0.177	0.0002663
ERBB2IP	Proteomics	0.001685	0.025	0.015	0.766
ERGIC1	Proteomics	0.001535	0.027	-0.077	0.113
ERI1	Proteomics	0.00286	0.039	0.079	0.1062
ETS1	Luciferase activity assay	2.63e-10	-0.109	0.472	0
EXOC3	Proteomics	0.007896	0.025	-0.059	0.2287
EXOSC2	Reporter assay;Other	3.62e-11	0.079	0.128	0.00878
F2	Proteomics	0.001488	0.452	-0.163	0.0008121
F5	Proteomics	1.73e-06	0.245	0.169	0.0005156
FADD	Western blot	5.34e-14	0.109	0.044	0.3716
FAM105B	Proteomics	2.78e-10	0.071	0.163	0.000812
FAM120A	Proteomics	3.66e-08	0.038	0.035	0.4775
FAM164C	Other	1.68e-08	-0.204	-0.245	3.991e-07
FAM177A1	Reporter assay;Other	0.000381	-0.051	-0.18	0.0002146
FAM199X	Reporter assay;Other	1.23e-19	0.127	-0.075	0.126
FAM3C	Proteomics	6e-10	0.119	0.089	0.06861
FAM91A1	Reporter assay;Other	3.76e-10	0.066	0.022	0.6508
FAM98B	Proteomics	0.02997	0.022	-0.167	0.0005849
FAR1	pSILAC//Proteomics;Other	0.01495	-0.021	0.054	0.2706
FASTKD1	Proteomics	1.23e-09	0.068	0.03	0.536
FDFT1	Proteomics	0.0005626	-0.054	-0.147	0.002635
FGF2	Proteomics	6.89e-20	-0.356	0.293	1.164e-09
FGF7	Luciferase reporter assay	0.0001233	-0.117	0.188	0.0001114
FIP1L1	Proteomics	1.26e-10	0.053	-0.098	0.04464
FKBP3	Proteomics	4.27e-14	0.104	-0.029	0.5495
FLI1	Western blot	1.15e-17	-0.231	0.509	0
FLNA	Proteomics	5.87e-05	-0.05	0.185	0.0001399
FLNB	Proteomics	0.04832	0.022	-0.05	0.3035
FLT1	qRT-PCR	0.0001693	-0.068	-0.06	0.2223
FMNL2	pSILAC//Proteomics;Other	0.0005385	-0.05	-0.061	0.2109
FMNL3	Proteomics	3.03e-05	-0.07	0.481	0
FNDC3B	Proteomics	3.14e-05	0.051	0.066	0.178
FOXO3	Western blot	2.2e-10	-0.075	0.058	0.2374
FUBP1	Proteomics	3.79e-15	0.094	-0.096	0.04836
FUBP3	Proteomics	0.0004209	0.021	-0.06	0.2226
GABARAPL1	Reporter assay;Other	2.5e-16	-0.147	-0.057	0.2401
GAPVD1	Proteomics	5.67e-10	-0.06	0.073	0.1343
GAR1	Proteomics	3.65e-11	0.093	-0.032	0.5114
GCLC	Proteomics	1.76e-07	0.184	0.003	0.9476
GEMIN5	Proteomics	4.44e-08	0.058	0.013	0.7842
GHITM	Proteomics	0.01816	0.02	-0.072	0.1409
GLG1	Proteomics	0.000147	0.028	-0.026	0.5923
GLIPR1	Proteomics	0.04401	-0.052	0.48	0
GLIPR2	Proteomics	1.54e-23	-0.278	0.478	0
GMPPA	Proteomics	8.37e-20	0.125	-0.031	0.526
GMPS	Proteomics	3.5e-15	0.112	0.08	0.1015
GNAS	Proteomics	1.98e-05	0.032	-0.183	0.0001603
GNB4	Proteomics	0.000169	-0.073	0.307	1.698e-10
GNL3L	Proteomics	3.51e-12	0.085	-0.093	0.05666
GNPNAT1	Proteomics	1.81e-22	0.186	-0.025	0.6072
GOLPH3	Proteomics	1.22e-07	0.046	-0.184	0.000155
GOLT1B	Proteomics	6.16e-08	0.076	0.095	0.05222
GPM6B	Reporter assay	8e-19	-0.389	-0.042	0.3956
GPT2	Proteomics	2.27e-23	0.413	-0.25	2.324e-07
GRPEL1	Proteomics	0.0001233	0.04	-0.028	0.5601
H2AFY	Proteomics	7.86e-06	0.033	0.135	0.005666
HAL	Reporter assay;Other	4.9e-05	0.294	-0.17	0.0004802
HAX1	Proteomics	2.63e-08	0.071	-0.092	0.05842
HBP1	Reporter assay;Other	4.32e-05	-0.037	-0.133	0.006323
HEATR2	Proteomics	1.38e-14	0.133	-0.084	0.08443
HERC4	Reporter assay;Other	0.0002969	0.03	-0.064	0.1916
HK2	Proteomics	0.04778	-0.05	0.127	0.009175
HNRNPA3	Proteomics	0.0321	0.011	0.06	0.2185
HNRNPA3P1	Microarray	1.49e-09	0.094	0.052	0.289
HSD17B12	pSILAC//Proteomics;Other	3.68e-05	-0.038	-0.123	0.01198
HSPA4L	Proteomics	3.34e-07	0.207	0.01	0.8332
HSPB11	Proteomics	3.2e-05	0.072	0.14	0.004021
ICAM1	Luciferase reporter assay	1.39e-05	-0.108	0.193	7.113e-05
IER3IP1	Proteomics	0.0003535	0.034	-0.176	0.0002842
IFNGR1	Flow//Luciferase reporter assay//Northern blot	4.02e-11	-0.087	0.242	5.537e-07
IKBIP	pSILAC//Proteomics	0.02285	0.029	0.17	0.0004704
IKBKE	Western blot	1.16e-17	0.185	0.309	1.229e-10
IL6	Proteomics	3.98e-08	-0.311	0.174	0.0003563
IL8	Western blot	0.0387	0.098	0.004	0.9359
IMPAD1	Proteomics	0.004141	0.022	-0.111	0.02267
INA	Proteomics	2.63e-07	0.887	-0.06	0.2171
INPP5F	Reporter assay;Other	1.54e-07	0.071	0.028	0.5622
INTS4	Proteomics	1.81e-13	0.083	-0.054	0.2715
INTS7	Proteomics	2.22e-16	0.138	-0.122	0.01222
INTS8	Proteomics	7.84e-19	0.133	-0.008	0.8669
IRAK3	Luciferase reporter assay//Microarray//qRT-PCR//Western blot	3.13e-06	-0.136	0.259	8.212e-08
ITGB4	Proteomics	1.52e-07	0.153	0.003	0.9469
ITGB5	Proteomics	3.19e-05	0.049	-0.037	0.452
JARID2	Luciferase activity assay	0.00436	0.032	-0.065	0.1859
JUN	Luciferase reporter assay//qRT-PCR//Western blot	3.23e-07	-0.095	-0.017	0.7282
JUNB	Proteomics	1.59e-08	-0.108	0.173	0.0003726
JUP	Proteomics	1.59e-08	0.062	-0.25	2.232e-07
KANK2	Proteomics	4.94e-23	-0.185	-0.032	0.5102
KBTBD2	Microarray	0.01064	-0.021	0.012	0.8028
KDELC1	Proteomics	0.005512	0.075	0.07	0.1525
KDELC2	Proteomics	6.57e-06	0.058	-0.001	0.9769
KDM1A	Proteomics	1e-13	0.085	-0.184	0.0001561
KDM3A	In situ hybridization//Luciferase reporter assay//qRT-PCR//Western blot//Immunohistochemistry//Microarray	0.0008351	0.032	-0.098	0.04514
KIAA0776	Proteomics	0.007856	0.023	-0.056	0.2532
KIAA1274	Other//Reporter assay	6.46e-13	-0.181	0.268	2.92e-08
KIAA1715	Proteomics	1.09e-11	0.081	-0.084	0.08534
KIF14	Proteomics	3.05e-21	0.865	0.064	0.1902
KIF22	Proteomics	1.79e-13	0.117	0.035	0.4715
KLHL5	Reporter assay;Other	4.55e-05	0.064	0.118	0.01558
KRAS	Microarray	1.86e-06	0.065	-0.171	0.0004558
KRT6B	Proteomics	1.24e-07	0.952	0.146	0.00275
KRT80	pSILAC//Proteomics;Other	2.17e-15	0.354	-0.012	0.8059
L2HGDH	Proteomics	6.03e-14	0.137	-0.071	0.1436
LARS	Proteomics	6.28e-08	0.041	-0.051	0.297
LAT2	Microarray	7.26e-09	-0.15	0.476	0
LCLAT1	pSILAC//Proteomics;Other	1.48e-17	0.123	-0.195	5.69e-05
LCORL	Reporter assay;Other	8.57e-05	-0.084	-0.054	0.2719
LDOC1		6.34e-06	0.098	0.11	0.02375
LEPREL2	Proteomics	6.49e-08	0.169	-0.069	0.1597
LNX2	Reporter assay;Other	2.94e-14	-0.142	-0.258	9.652e-08
LONP2	Proteomics	1.2e-11	0.068	-0.179	0.0002331
LPGAT1	Proteomics	2.22e-15	0.13	-0.103	0.03517
LPL	pSILAC//Proteomics;Other	1.42e-21	-0.422	-0.084	0.08388
LRRC59	Proteomics	1.44e-21	0.114	-0.061	0.2127
LRRC8D	Proteomics	5.69e-09	0.079	0.092	0.05832
LUC7L2	Proteomics	0.02423	0.013	-0.101	0.03768
LUC7L3	Proteomics	0.001577	0.034	-0.025	0.6139
LUZP1	Proteomics	0.003459	-0.039	0.036	0.4567
LY6K	pSILAC//Proteomics;Other	1.1e-06	0.398	0.045	0.3557
MAFB	Microarray	0.02252	-0.045	0.507	0
MAN1A2	Proteomics	5.32e-09	0.074	-0.152	0.001727
MAP3K10	Luciferase reporter assay	0.006032	0.047	0.077	0.1134
MAP3K14	Reporter assay	1.96e-06	-0.11	0.471	0
MARCKS	Proteomics	0.001412	0.051	0.248	2.838e-07
MARS	Proteomics	5.93e-17	0.093	0.066	0.1746
MASTL	Reporter assay;Other	6.61e-09	0.097	0.052	0.29
MAT2B	Proteomics	0.01516	-0.022	0.31	9.902e-11
MAVS	Proteomics	1.2e-05	-0.038	-0.093	0.05743
MBNL3	Reporter assay;Other	0.01011	-0.072	0.115	0.01819
MCAM	Proteomics	0.006441	-0.06	0.005	0.9245
MCM8	Reporter assay;Other	1.7e-13	0.225	0.041	0.4001
MECP2	Immunohistochemistry//Luciferase reporter assay//qRT-PCR//Western blot	1.59e-07	-0.057	0.059	0.2295
MECR	Proteomics	1.45e-10	0.069	-0.138	0.004527
MED13L	Reporter assay//Other	0.006224	-0.036	-0.19	9.074e-05
MEF2A	Reporter assay;Other	1.06e-19	-0.099	0.118	0.01587
MEIS1	Western blot//Luciferase activity assay	2.73e-13	-0.178	0.044	0.3658
MEST	Proteomics	2.21e-13	0.177	-0.111	0.02262
MET	Proteomics	0.005419	0.063	0.12	0.01368
METAP2	Proteomics	0.01508	-0.02	-0.047	0.3355
METTL7A	pSILAC//Proteomics;Other	2.06e-22	-0.253	0.182	0.0001781
MFF	Proteomics	5.64e-08	0.05	-0.058	0.2384
MITF	Luciferase reporter assay	2.43e-12	-0.184	0.298	5.442e-10
MLH1	Luciferase reporter assay//Western blot//Northern blot	0.02522	-0.018	0.055	0.2631
MORC3	Reporter assay;Other	3.02e-06	-0.036	0.154	0.00156
MOSC2	Proteomics	1.5e-17	-0.257	-0.075	0.1233
MOSPD2	pSILAC//Proteomics;Other	2.13e-07	-0.07	0.087	0.07388
MOV10	Proteomics	1.54e-10	0.084	0.109	0.02599
MPP5	Reporter assay;Other	1.27e-10	-0.076	-0.129	0.00798
MPZL1	pSILAC//Proteomics;Other	2.66e-22	0.084	-0.102	0.03712
MRPL16	Proteomics	0.002614	0.024	0.068	0.1657
MRPL18	Reporter assay;Other	4.5e-06	0.044	-0.029	0.5472
MRPS27	Proteomics	6.81e-06	0.041	-0.022	0.6601
MRPS34	Proteomics	1.11e-13	0.095	-0.076	0.118
MRS2	Proteomics	5.3e-06	0.055	-0.23	1.971e-06
MSH2	Luciferase reporter assay//Western blot//Northern blot	2.99e-12	0.127	-0.053	0.2747
MSH6	Luciferase reporter assay//Western blot//Northern blot	1.03e-12	0.104	-0.046	0.3444
MSI2	pSILAC	1.11e-18	0.275	-0.213	1.08e-05
MTAP	Proteomics	0.01235	0.037	0.145	0.002862
MTHFD2	Proteomics	8.55e-18	0.207	0.115	0.0181
MUS81	Proteomics	0.0001602	0.029	0.042	0.3947
MUT	Proteomics	0.03102	0.017	-0.255	1.36e-07
MYBL1	Reporter assay;Other	8.5e-06	0.171	0.235	1.177e-06
MYD88	Western blot	7.18e-08	-0.058	0.286	2.763e-09
MYLK	Other	7.57e-09	-0.118	0.172	0.0004071
MYO19	Proteomics	1.62e-20	0.205	-0.014	0.7733
MYO1D	Reporter assay;Other	0.006907	0.029	-0.177	0.0002726
MYO1E	pSILAC//Proteomics;Other	1e-07	0.108	0.072	0.1424
MYO6	Proteomics	0.0322	0.02	-0.152	0.00181
NAA25	Proteomics	2.11e-11	0.101	-0.058	0.234
NAA50	Proteomics	1.97e-08	0.055	0.088	0.07312
NARS	pSILAC//Proteomics	0.0003498	0.026	-0.111	0.02289
NASP	Proteomics	3.4e-08	0.072	0.091	0.06327
NCAPD2	Proteomics	1.19e-11	0.117	0.04	0.4115
NCAPG	Proteomics	6.82e-20	0.643	0.131	0.007254
NCKAP1	Proteomics	1.05e-06	0.039	-0.211	1.401e-05
NDNL2	Proteomics	7.38e-08	-0.064	0.024	0.6263
NDUFAF2	Proteomics	9.07e-07	0.091	0.026	0.6001
NES	Proteomics	8.83e-11	-0.193	-0.005	0.9243
NEU1	Proteomics	0.04022	0.024	-0.056	0.2517
NFATC2IP	Luciferase reporter assay	0.007305	0.02	0.066	0.174
NMD3	Proteomics	7.06e-06	0.056	0.044	0.3721
NOB1	Proteomics	3.93e-16	0.103	0.029	0.557
NOLC1	Proteomics	8.52e-13	0.086	-0.132	0.006907
NR3C1	Proteomics	1.06e-06	-0.055	0.09	0.06514
NSUN5	Proteomics	2.36e-18	0.132	0.068	0.1626
NT5E	pSILAC//Proteomics;Other	3.38e-09	0.202	0.112	0.022
NUCKS1	Proteomics	7.71e-06	0.036	-0.132	0.006788
NUP155	Proteomics	2e-17	0.201	-0.026	0.5895
NUP62	Proteomics	5.55e-14	0.078	0.237	9.978e-07
NUPL2	Proteomics	2.15e-12	0.097	0.07	0.1508
OBSCN	Proteomics	0.0002627	-0.092	-0.075	0.1258
OGFOD1	Proteomics	1.33e-09	0.057	0.083	0.0895
OLR1	Western blot	8.98e-19	-0.406	0.286	2.757e-09
OSBPL10	Proteomics	0.005094	0.042	0.055	0.2644
OVCA2	Proteomics	0.0003778	0.04	-0.044	0.3722
OXCT1	Proteomics	0.04625	0.036	0.129	0.007998
OXNAD1	Proteomics	0.000396	0.037	0.27	2.129e-08
PACSIN2	Proteomics	0.000343	-0.043	-0.22	5.732e-06
PAPOLA	Microarray	6.71e-11	0.042	-0.172	0.0004126
PBRM1	Proteomics	0.001865	-0.025	-0.155	0.001414
PCCB	Proteomics	2.87e-06	0.043	-0.06	0.217
PCDH9	Reporter assay;Other	9.09e-17	-0.598	0.049	0.3205
PCK2	Proteomics	3.1e-06	-0.053	0.124	0.01095
PCYOX1	Proteomics	2.48e-16	-0.123	-0.299	3.962e-10
PDAP1	Proteomics	2.59e-10	0.059	-0.057	0.2448
PDCD4	Reporter assay//Other	0.0001624	-0.044	0.106	0.02996
PDK1	Proteomics	1.48e-17	0.231	0.27	2.194e-08
PDLIM5	pSILAC	0.0003362	0.047	0.11	0.0242
PEBP1	Proteomics	1.7e-11	-0.083	-0.124	0.01091
PFDN4	Proteomics	2.82e-11	0.132	-0.03	0.5373
PHC2	pSILAC//Proteomics	1.09e-05	0.04	0.011	0.8204
PHF14	Reporter assay;Other	1.71e-12	0.078	-0.181	0.0001918
PHF17	Luciferase reporter assay//Reporter assay;Other	1.5e-08	-0.099	-0.146	0.002736
PHF6	Proteomics	1.02e-16	0.105	0.001	0.9882
PICALM	pSILAC//Proteomics	0.03374	0.013	0.086	0.07664
PISD	Proteomics	3.12e-05	-0.05	0.088	0.07038
PKIA	ChIP-seq//Immunoblot//Luciferase reporter assay//qRT-PCR	8.86e-06	-0.198	0.196	5.095e-05
PLAUR	Proteomics	0.02244	0.04	0.181	0.0002045
PLK1	Proteomics	1.42e-22	0.614	0.119	0.01433
PLS1	Reporter assay;Other	7.46e-07	0.08	-0.206	2.27e-05
PLXND1	pSILAC//Proteomics;Other	0.000221	-0.053	0.059	0.2306
PNPT1	Proteomics	9.69e-11	0.079	-0.061	0.21
PODXL	pSILAC//Proteomics;Other	3.6e-12	-0.116	-0.048	0.3213
POLE3	pSILAC//Proteomics	3.51e-08	0.056	0.189	0.0001006
POLR1B	Proteomics	1.51e-17	0.106	-0.057	0.2424
PPAT	Proteomics	2.74e-24	0.315	0.061	0.2119
PPFIBP1	Proteomics	1.7e-11	-0.132	0.126	0.009559
PPL	pSILAC//Proteomics;Other	8.74e-05	-0.078	-0.114	0.01978
PPM1G	Proteomics	5.11e-16	0.089	-0.006	0.8997
PRAF2	pSILAC	4.68e-06	0.065	-0.101	0.03856
PRKAR1A	Reporter assay;Other	1.15e-07	-0.036	-0.198	4.49e-05
PRKDC	Proteomics	3.71e-14	0.127	-0.028	0.5682
PRSS21	Proteomics	0.002585	-0.451	0.143	0.003235
PSAT1	Proteomics	4.71e-24	0.608	0.107	0.02799
PSIP1	Proteomics	6.31e-06	-0.069	0.238	8.393e-07
PSME3	Proteomics	5.09e-15	0.065	-0.037	0.4498
PSME4	Proteomics	2.5e-12	0.078	-0.077	0.1128
PSMG1	pSILAC//Proteomics;Other	5.61e-08	0.089	0.017	0.7266
PSPH	Proteomics	8.31e-10	0.181	0.087	0.07533
PTMS	Proteomics	1.86e-09	-0.088	-0.083	0.09037
PUS7	Proteomics	2.33e-21	0.204	-0.056	0.2522
QPCTL	Proteomics	2.41e-07	0.103	0.051	0.2969
RAB11FIP2	Reporter assay;Other	2.66e-17	-0.111	0.019	0.699
RAB14	Proteomics	3.41e-15	-0.066	0.051	0.301
RAB27B	pSILAC//Proteomics;Other	0.006172	0.092	0.086	0.07865
RAB2A	Proteomics	2.3e-08	0.052	-0.214	9.706e-06
RAB34	pSILAC//Proteomics;Other	3.54e-11	0.08	-0.056	0.2497
RAB6A	pSILAC//Proteomics;Other	0.005468	-0.018	-0.172	0.0004043
RAB6C	Proteomics	0.003472	-0.053	-0.036	0.4641
RAC1	Reporter assay;Other	0.0003482	0.024	0.048	0.3218
RAD1	Proteomics	5.48e-05	0.041	-0.117	0.01669
RAD23B	Proteomics	3.5e-10	0.049	-0.061	0.2138
RAI14	pSILAC//Proteomics;Other	0.0008728	0.046	-0.009	0.8492
RAP1B	Proteomics	0.008055	-0.036	0.24	6.728e-07
RAPGEF2	Reporter assay;Other	5.45e-15	-0.095	-0.072	0.1388
RARS	Proteomics	4.71e-17	0.094	0.101	0.03823
RBAK	Reporter assay;Other	1.11e-05	0.053	-0.061	0.2117
RBM42	Proteomics	0.01275	0.023	0.124	0.01128
RCN2	pSILAC//Proteomics;Other	0.0001079	0.046	-0.304	2.35e-10
RCOR1	pSILAC//Proteomics;Other	3.99e-07	-0.054	-0.115	0.01801
RETSAT	Proteomics	0.0007521	-0.04	-0.105	0.03078
RHEB	pSILAC//Proteomics	3.8e-08	0.064	-0.035	0.4727
RHOA	immunoblotting//Luciferase activity assay	1.77e-09	-0.041	0.095	0.0516
RIF1	Proteomics	2.62e-09	0.088	-0.047	0.3358
RING1	Proteomics	4.82e-06	-0.033	-0.064	0.1918
RNF160	Proteomics	1.21e-07	0.047	-0.052	0.2837
RNF2	Proteomics	9.03e-07	0.064	-0.221	5.145e-06
RP2	Proteomics	1.05e-08	-0.072	0.096	0.04874
RPL39	Proteomics	2.16e-06	0.077	0.072	0.1392
RPRD1A	Proteomics	0.03299	0.024	-0.151	0.001994
RQCD1	Proteomics	2.36e-08	0.076	0.035	0.4776
RRAGA	Proteomics	9.49e-12	-0.051	0.06	0.2183
RREB1	Proteomics;Other	0.02061	0.024	-0.198	4.647e-05
RRM2	Proteomics	2.48e-21	0.506	0.093	0.05769
RSF1	Proteomics	0.001423	0.036	-0.129	0.008399
RUNX2	Luciferase reporter assay//qRT-PCR//Western blot	1.02e-16	0.268	0.13	0.007707
S100A11	Proteomics	2.23e-05	0.046	0.11	0.02379
SACM1L	pSILAC//Proteomics;Other	1.57e-16	-0.11	0.008	0.869
SAP30L	Reporter assay;Other	1.52e-16	-0.094	0.087	0.07515
SCAMP1	pSILAC//Proteomics;Other	0.003777	0.027	-0.112	0.02121
SCD	Proteomics	1.59e-10	-0.119	-0.057	0.2456
SDCBP	pSILAC//Proteomics	3.21e-14	-0.075	0.233	1.506e-06
SECISBP2	Reporter assay;Other	8.14e-10	-0.054	-0.043	0.3785
SELE	Luciferase reporter assay	1.4e-07	-0.411	0.13	0.00786
SFRS2	Proteomics	0.0003629	0.022	0.162	0.0008755
SGPL1	Proteomics	5.67e-24	0.125	0.006	0.8988
SH3BP4	pSILAC//Proteomics;Other	0.003202	0.039	-0.194	6.551e-05
SKI	Immunohistochemistry//Luciferase reporter assay//Northern blot//qRT-PCR//Western blot	8.22e-10	-0.072	0.062	0.2044
SKIV2L2	Proteomics	0.0002273	0.032	-0.006	0.897
SLC12A4	Proteomics	1.84e-15	-0.127	0.001	0.99
SLC1A5	Proteomics	4.51e-08	0.07	-0.095	0.05153
SLC25A40	pSILAC//Proteomics;Other	6.6e-06	0.077	0.047	0.3359
SLC27A2	Proteomics	0.001138	0.191	-0.023	0.6381
SLC30A1	pSILAC//Proteomics;Other	3.4e-10	0.116	-0.065	0.1832
SLC30A7	Proteomics	2.74e-08	0.062	0.035	0.4683
SLC33A1	Reporter assay;Other	2.73e-07	0.068	-0.072	0.1398
SLC35F2	Reporter assay;Other	1.9e-22	0.287	0.001	0.9808
SLC38A1	Proteomics	0.04168	0.033	0.111	0.02348
SLC38A5	Proteomics	0.0003351	-0.108	0.332	4.058e-12
SLC39A10	Microarray	1.91e-11	0.086	-0.065	0.1849
SLC39A14	Proteomics	6.9e-09	0.126	0.038	0.4428
SLC7A1	Proteomics	1.03e-07	0.096	0.001	0.9856
SLC7A11	Proteomics	6.5e-11	0.388	-0.168	0.0005673
SLC9A3R2	Proteomics	2.93e-14	-0.137	-0.142	0.003568
SMAD1	Luciferase reporter assay//qRT-PCR//Western blot	5.6e-10	0.096	-0.017	0.7322
SMAD4	Western blot	7.65e-08	-0.058	-0.156	0.00133
SMAD5	Luciferase reporter assay	0.01159	0.021	-0.167	0.0005869
SMARCA4	Reporter assay;Other	0.003128	0.037	-0.088	0.07017
SMARCD2	Proteomics	2.45e-07	0.035	-0.109	0.02618
SMARCE1	Proteomics	0.0009643	0.017	-0.223	4.134e-06
SNAP23	Proteomics	1.04e-08	-0.05	0.11	0.02401
SNTB2	Proteomics	6.37e-06	-0.054	0.102	0.03733
SNX6	Proteomics	6.59e-07	0.053	0.19	8.804e-05
SPCS1	Proteomics	0.0001823	0.037	0.03	0.5393
SPI1	Western blot//Luciferase activity assay	6.63e-15	-0.226	0.51	0
SPIN1	Proteomics	0.03001	-0.015	-0.072	0.1389
SRPK2	Proteomics	4.47e-10	0.071	-0.06	0.219
SSSCA1	Proteomics	2.38e-09	0.083	0.035	0.4748
SSX2IP	Reporter assay;Other	9.81e-07	0.116	0.002	0.9612
STAT3	Proteomics	0.01306	-0.018	-0.126	0.009936
STK24	Proteomics	5.87e-06	0.044	0.003	0.9463
STRBP	Proteomics	1.58e-15	0.12	-0.081	0.09763
STRN	Proteomics	0.04047	0.026	-0.058	0.2348
STXBP2	Proteomics	3.51e-06	-0.043	0.119	0.01494
SUPT5H	Proteomics	2.31e-07	0.044	-0.002	0.9632
SUZ12	Proteomics	4.88e-08	0.062	-0.001	0.9831
SYNE2	pSILAC//Proteomics;Other	2.73e-05	-0.064	-0.086	0.07932
TAF5L	Reporter assay;Other	7.33e-07	0.035	-0.132	0.006829
TBC1D14	Reporter assay;Other	0.001544	-0.03	-0.136	0.00538
TBC1D8B	Reporter assay;Other	0.01726	0.037	-0.096	0.05041
TBCA	pSILAC//Proteomics	0.001979	0.032	0.005	0.9111
TCEA1	Proteomics	1.13e-09	0.07	-0.127	0.008985
TFCP2	Proteomics	5.81e-07	0.041	-0.207	1.914e-05
TFPI	Proteomics	0.0001772	-0.101	0.122	0.01211
TGM2	Proteomics	2.02e-06	-0.085	0.35	2.151e-13
TICAM2	Proteomics	0.01445	-0.054	0.442	1.463e-21
TIMM13	Proteomics	0.008837	0.028	-0.046	0.3463
TIMM8A	Proteomics	1.18e-19	0.236	0.003	0.9508
TJP1	Proteomics	6.82e-14	-0.095	-0.277	9.196e-09
TLE4	Microarray	3.79e-15	-0.157	0.193	6.873e-05
TM6SF1	Other	9.11e-16	-0.249	0.292	1.286e-09
TMBIM6	Proteomics	0.001506	-0.017	-0.226	3.159e-06
TMEM167A	Proteomics	3.65e-06	0.037	-0.158	0.001214
TMEM33	Proteomics	1.49e-09	0.054	-0.113	0.02028
TMEM41A	Proteomics	2.81e-05	0.048	0.013	0.7847
TMOD3	Proteomics	1.16e-09	-0.065	-0.042	0.3954
TMTC3	Proteomics	0.0004275	0.044	-0.087	0.07624
TMX3	Proteomics	0.0004245	-0.032	0.096	0.04957
TNFRSF10A	pSILAC//Proteomics;Other	3.8e-06	0.113	0.028	0.5635
TNKS1BP1	Proteomics	0.01532	-0.026	-0.105	0.03122
TNPO1	Proteomics	3.56e-09	0.048	-0.081	0.09895
TOMM20	Reporter assay;Other	0.0004902	0.032	-0.191	8.796e-05
TOMM34	Proteomics	1.18e-09	0.078	0.096	0.04976
TP53INP1	Western blot//Luciferase reporter assay//Reporter assay	0.0243	-0.041	0.225	3.528e-06
TPBG	Proteomics	7.58e-18	0.265	0.083	0.08813
TPD52	Proteomics	4.86e-13	0.095	-0.1	0.04004
TPRKB	Proteomics	4.75e-08	0.084	0.03	0.5448
TRAK1	Reporter assay;Other	0.0001431	-0.041	-0.116	0.01754
TRIM24	Proteomics	5.71e-06	0.059	-0.178	0.0002476
TRIM32	pSILAC//Proteomics;Other	0.0001497	0.041	0.088	0.07088
TRIO	Proteomics	8.4e-06	0.073	-0.043	0.3758
TRIP13	pSILAC//Proteomics	3.62e-13	0.465	0.112	0.02147
TRMT1	Proteomics	3.49e-05	0.052	0.165	0.0006758
TROVE2	Proteomics	0.0001186	0.031	-0.24	7.323e-07
TSGA14	Reporter assay//Other	3.18e-10	0.129	-0.013	0.7855
TSPAN14	Reporter assay;Other	2.9e-14	-0.064	0.021	0.6611
TWF1	pSILAC	7.03e-12	0.107	-0.059	0.2291
TXNDC12	pSILAC//Proteomics;Other	3.35e-08	0.05	-0.111	0.02316
TXNRD1	pSILAC//Proteomics;Other	1.88e-05	0.091	0.002	0.9599
TYSND1	Proteomics	2e-06	0.067	-0.125	0.01055
UAP1	Proteomics	1.04e-10	0.101	-0.061	0.211
UBA2	Proteomics	4.43e-07	0.056	0.059	0.2291
UBE2D2	Proteomics	0.0008839	0.023	0.048	0.3297
UBE2D3	Proteomics	0.004502	-0.019	0.105	0.03069
UBE2H	Proteomics	2.07e-11	0.076	-0.161	0.0009561
UBE2J1	pSILAC//Proteomics	0.000147	0.03	0.343	6.383e-13
UBE2J2	Proteomics	0.0003334	0.031	-0.058	0.2319
UBQLN2	Proteomics	0.03614	0.016	-0.034	0.4879
UBR4	Proteomics	0.004269	0.024	-0.019	0.7028
UBTD2	Reporter assay;Other	0.0006592	0.031	-0.008	0.872
UCK2	Proteomics	3.78e-11	0.261	0	0.9945
UGDH	Proteomics	8.05e-12	0.16	-0.17	0.0004658
UGT8	Proteomics	1.01e-07	0.297	0.111	0.02258
UTP14C	Proteomics	0.0001172	-0.034	-0.182	0.0001882
VAMP3	pSILAC//Proteomics;Other	1.69e-12	-0.054	0.041	0.4017
VANGL1	Proteomics	1.88e-10	0.11	-0.083	0.08832
VAV2	Proteomics	0.002079	0.041	0.041	0.4018
VBP1	Proteomics	5.41e-08	0.058	-0.003	0.9566
VCAM1	qRT-PCR	1.1e-05	0.134	0.428	0
VEZF1	pSILAC//Proteomics;Other	3.62e-05	-0.039	-0.051	0.2937
VPS36	Proteomics	1.93e-09	-0.069	-0.07	0.1523
VPS4B	Proteomics	0.0404	-0.018	-0.047	0.3372
WEE1	Reporter assay;Other	0.02819	0.038	-0.105	0.03097
WWC1	Reporter assay;Other	1.95e-12	-0.101	-0.028	0.5627
XAF1	Other	0.002624	-0.074	0.469	0
XPC	Proteomics	9.19e-12	-0.074	0.032	0.5158
XPO1	Proteomics	3.83e-15	0.074	0.011	0.8295
YARS	Proteomics	2.11e-12	0.066	-0.107	0.02803
YWHAZ	Reporter assay;Other	2.31e-15	0.077	-0.051	0.2967
ZIC3	Luciferase reporter assay	0.0122	0.238	-0.047	0.3397
ZKSCAN5	Proteomics;Other	2.53e-06	0.039	-0.015	0.7573
ZNF207	Proteomics	3.08e-14	0.052	-0.055	0.2608
ZNF248	Reporter assay;Other	0.03989	-0.023	-0.115	0.01808
ZNF254	Reporter assay;Other	0.007222	0.041	-0.197	4.883e-05
ZNF273	Proteomics;Other	6.59e-05	0.106	0.107	0.02773
ZNF28	Reporter assay;Other	2.86e-09	0.076	-0.09	0.06547
ZNF384	Proteomics	3.09e-05	0.032	-0.082	0.09476
ZNF493	Reporter assay;Other	1.95e-05	-0.112	0.078	0.1109
a Differentially expressed target genes between LUAD tumor and non-tumor tissues.
b Relationship between miR-155-5p expression and target genes in LUAD tumor tissues.
Bold values are the significantly inverse relationship between targets and miR-155-5p.
